# Supplementary material for: Towards causal inference-based antidepressant selection with brain and blood biomarkers
Source: Neuropsychopharmacology. 2025 Sep 5;51(3):622–30. doi: 10.1038/s41386-025-02183-3 (PMC12823655; doi:10.1038/s41386-025-02183-3)
Supplement: Supplementary file 1 — Supplemental Table 7 [file 41386_2025_2183_MOESM1_ESM.xlsx]

## Sheet: Sheet1
Counterfactual Prediction
Placebo Arm
Stage 2 Treatment	Stage 2 Observed Outcome	Probability of Remission (Sertraline)	Probability of Remission (Placebo)
Placebo	Non-remitter	0.48	0.59
Placebo	Non-remitter	0.33	0.37
Placebo	Non-remitter	0.46	0.44
Placebo	Remitter	0.63	0.98
Placebo	Remitter	0.56	0.93
Placebo	Remitter	0.62	0.99
Placebo	Remitter	0.44	0.93
Placebo	Remitter	0.58	0.98
Placebo	Remitter	0.84	0.98
Placebo	Remitter	0.43	1
Placebo	Remitter	0.52	0.95
Placebo	Remitter	0.62	0.98
Placebo	Remitter	0.44	0.87
Placebo	Remitter	0.58	0.94
Placebo	Remitter	0.5	0.93
Placebo	Remitter	0.42	0.92
Placebo	Remitter	0.28	0.92
Placebo	Remitter	0.22	0.7
Placebo	Remitter	0.31	0.95
Placebo	Remitter	0.56	0.94
Placebo	Remitter	0.62	0.94
Placebo	Remitter	0.46	0.86
Placebo	Remitter	0.51	0.96
Placebo	Remitter	0.66	0.97
Sertraline	Non-remitter	0.43	0.98
Sertraline	Non-remitter	0.3	0.8
Sertraline	Non-remitter	0.35	0.9
Sertraline	Non-remitter	0.38	0.95
Sertraline	Non-remitter	0.34	0.68
Sertraline	Non-remitter	0.23	0.57
Sertraline	Non-remitter	0.63	0.74
Sertraline	Non-remitter	0.34	0.97
Sertraline	Non-remitter	0.43	0.92
Sertraline	Non-remitter	0.38	0.57
Sertraline	Non-remitter	0.53	0.98
Sertraline	Non-remitter	0.4	0.96
Sertraline	Remitter	0.56	0.99
Sertraline	Remitter	0.48	0.89
Sertraline	Remitter	0.63	0.94
Sertraline	Remitter	0.65	0.83
Sertraline	Remitter	0.74	0.98
Sertraline	Remitter	0.76	0.95
Sertraline	Remitter	0.56	0.78
Sertraline	Remitter	0.44	0.77
Sertraline	Remitter	0.4	0.89
Sertraline	Remitter	0.71	0.94
Sertraline	Remitter	0.51	0.98
Sertraline	Remitter	0.81	0.91
Sertraline Arm
Stage 2 Treatment	Stage 2 Observed Outcome	Probability of Remission (Sertraline)	Probability of Remission (Bupropion)
Bupropion	Non-remitter	0.63	0.48
Bupropion	Non-remitter	0.82	0.19
Bupropion	Non-remitter	0.77	0.22
Bupropion	Non-remitter	0.59	0.18
Bupropion	Non-remitter	0.58	0.19
Bupropion	Non-remitter	0.68	0.23
Bupropion	Non-remitter	0.43	0.24
Bupropion	Non-remitter	0.63	0.16
Bupropion	Non-remitter	0.52	0.32
Bupropion	Non-remitter	0.72	0.2
Bupropion	Non-remitter	0.66	0.33
Bupropion	Non-remitter	0.76	0.22
Bupropion	Non-remitter	0.5	0.17
Bupropion	Non-remitter	0.56	0.31
Bupropion	Non-remitter	0.64	0.4
Bupropion	Non-remitter	0.7	0.18
Bupropion	Non-remitter	0.66	0.25
Bupropion	Remitter	0.76	0.17
Bupropion	Remitter	0.52	0.45
Bupropion	Remitter	0.75	0.42
Bupropion	Remitter	0.66	0.4
Bupropion	Remitter	0.28	0.44
Bupropion	Remitter	0.56	0.23
Bupropion	Remitter	0.45	0.6
Sertraline	Non-remitter	0.74	0.2
Sertraline	Non-remitter	0.65	0.3
Sertraline	Non-remitter	0.39	0.31
Sertraline	Non-remitter	0.36	0.43
Sertraline	Non-remitter	0.59	0.27
Sertraline	Non-remitter	0.72	0.32
Sertraline	Non-remitter	0.41	0.56
Sertraline	Non-remitter	0.55	0.41
Sertraline	Remitter	0.62	0.36
Sertraline	Remitter	0.87	0.22
Sertraline	Remitter	0.73	0.38
Sertraline	Remitter	0.69	0.22
Sertraline	Remitter	0.74	0.3
Sertraline	Remitter	0.73	0.29
Sertraline	Remitter	0.77	0.3
Sertraline	Remitter	0.66	0.29
Sertraline	Remitter	0.65	0.35
Sertraline	Remitter	0.7	0.4
Sertraline	Remitter	0.73	0.15
Sertraline	Remitter	0.53	0.28
Sertraline	Remitter	0.86	0.16
Sertraline	Remitter	0.76	0.27
Sertraline	Remitter	0.75	0.33
Sertraline	Remitter	0.79	0.39
